# Supplementary material for: Selective Influences of Precision and Power Grips on Speech Categorization
Source: PLoS One. 2016 Mar 15;11(3):e0151688. doi: 10.1371/journal.pone.0151688 (PMC4792373; doi:10.1371/journal.pone.0151688)
Supplement: S1 Table — (XLSX) [file pone.0151688.s001.xlsx]

## Sheet: Sheet1
keaudpin	teaudpin	keavpin	teavpin	kevispin	tevispin	keaudpow	teaudpow	keavpow	teavpow	kevispow	tevispow	keaudcon	teaudcon	keavcon	teavcon	keviscon	teviscon			c_pow_ke	c_pow_te	c_con_ke	c_con_te	c_pin_ke	c_pin_te	r_pow_ke	r_pow_te	r_con_ke	r_con_te	r_pin_ke	r_pin_te		pow_d	pow_c	pin_d	pin_c	con_d	con_c
1	0.42	0.95	0.65	0.58	0.79	1	0.6	0.95	0.85	0.65	0.8	0.95	0.3	0.85	0.85	0.4	0.8			0.789	0.9	0.85	0.75	1	0.9	0.898	0.862	0.879	0.895	0.741	0.915		2.362	0.091	2.021	-0.363	2.424	-0.04
0.9	0.68	0.75	1	0.2	1	0.8	0.6	0.7	0.9	0.25	0.85	0.9	0.65	0.75	0.95	0.3	0.95			0.947	1	1	0.95	1	0.947	0.845	0.793	0.8	0.898	0.75	0.933		1.832	0.099	2.176	-0.413	2.114	-0.215
0.75	0.7	0.75	0.85	0.7	1	0.95	0.5	0.75	0.85	0.65	1	0.75	0.35	0.75	1	0.5	1			0.667	0.947	0.85	0.895	0.684	0.9	0.983	0.814	0.967	0.833	0.915	0.814		3.019	0.618	2.265	0.241	2.801	0.433
0.6	0.58	0.7	0.6	0.2	0.95	0.9	0.35	0.9	0.7	0.6	1	0.75	0.3	0.68	0.9	0.3	0.95			0.789	0.8	0.7	0.75	0.75	0.75	0.807	0.862	0.857	0.793	0.818	0.881		1.957	-0.111	2.09	-0.137	1.885	0.125
0.94	0.41	0.8	1	0.68	1	0.9	0.45	0.79	1	0.75	1	1	0.65	0.74	1	0.75	0.95			0.842	0.75	0.842	0.947	0.8	0.85	0.864	0.845	0.883	0.883	0.767	0.915		2.115	0.043	2.102	-0.323	2.384	0
0.65	0.65	0.75	1	0.68	0.95	0.8	0.25	0.9	0.85	0.74	0.8	0.65	0.26	0.84	0.74	0.75	0.85			0.842	0.75	0.947	0.7	0.7	0.75	0.862	0.915	0.9	0.825	0.855	0.828		2.464	-0.142	2.001	0.056	2.214	0.174
0.89	0.55	0.95	0.6	0.95	0.6	1	0.55	0.9	0.55	0.85	0.53	0.9	0.7	0.9	0.77	0.85	0.65			0.789	0.85	0.75	0.842	0.85	0.95	0.7	0.797	0.661	0.814	0.767	0.883		1.354	-0.153	1.92	-0.232	1.306	-0.238
0.65	0.7	0.8	0.95	0.65	0.9	0.8	0.7	0.8	0.9	0.68	0.95	0.8	0.5	0.75	1	0.7	0.9			0.95	0.7	0.8	0.75	0.889	0.842	0.833	0.932	0.783	0.897	0.763	0.932		2.46	-0.262	2.208	-0.389	2.046	-0.239
0.7	0.6	0.9	0.85	0.9	0.75	0.85	0.55	0.85	0.75	1	0.75	0.8	0.75	0.9	0.75	1	0.7			0.842	0.778	0.9	0.75	0.722	0.75	0.817	0.719	0.733	0.85	0.712	0.879		1.484	0.161	1.73	-0.306	1.659	-0.207
0.95	0.45	0.74	0.95	0.63	0.95	1	0.35	0.79	0.84	0.65	0.85	0.95	0.4	0.7	0.75	0.75	0.9			0.9	0.75	0.95	0.684	0.842	0.632	0.814	0.862	0.817	0.917	0.881	0.95		1.981	-0.099	2.827	-0.232	2.286	-0.24
0.47	0.8	0.53	1	0.44	1	0.68	0.9	0.79	0.9	0.8	0.75	0.5	0.85	0.75	1	0.75	0.95			0.8	0.8	0.737	0.722	0.684	0.95	0.833	0.867	0.883	0.9	0.847	0.914		2.078	-0.072	2.39	-0.169	2.473	-0.045
1	0.75	1	0.85	0.35	0.75	1	0.3	0.95	0.7	0.58	0.95	0.95	0.6	0.94	0.95	0.37	0.95			0.75	0.95	0.75	1	0.7	0.95	0.847	0.78	0.932	0.712	0.867	0.847		1.797	0.127	2.136	0.043	2.051	0.467
1	0.5	0.8	0.85	0.7	0.8	1	0.35	0.85	0.7	0.75	0.75	1	0.55	0.75	0.9	0.65	0.9			0.65	0.889	0.7	0.95	0.75	0.85	0.783	0.949	0.797	0.983	0.817	0.967		2.42	-0.427	2.737	-0.466	2.958	-0.649
0.7	0.8	0.79	0.88	0.67	0.85	0.9	0.59	0.75	0.94	0.61	0.8	0.8	0.6	0.75	0.95	0.6	0.83			0.737	0.895	0.65	0.85	0.7	0.789	0.797	0.804	0.712	0.828	0.526	0.932		1.684	-0.012	1.558	-0.713	1.504	-0.193
1	0.25	0.95	0.6	0.55	0.85	1	0.05	1	0.65	0.55	0.85	1	0.25	1	0.85	0.4	0.9			0.8	0.9	0.895	1	0.737	0.95	0.81	0.817	0.793	0.9	0.814	0.893		1.782	-0.012	2.133	-0.175	2.099	-0.232
0.85	0.65	0.74	0.9	0.7	0.9	1	0.9	0.85	0.84	0.9	0.9	0.79	0.75	0.75	0.74	0.75	1			0.842	0.9	0.85	0.95	0.75	1	0.967	0.933	0.864	0.949	0.857	0.966		3.335	0.166	2.894	-0.379	2.737	-0.268
0.8	0.75	0.65	1	0.65	0.9	0.9	0.45	0.75	0.95	0.7	1	0.85	0.4	0.75	1	0.7	1			1	0.65	0.95	0.5	0.778	0.6	0.85	0.95	0.845	1	0.81	0.967		2.681	-0.304	2.713	-0.477
1	0.25	0.8	0.85	0.7	0.8	1	0.3	0.8	0.8	0.8	0.84	0.9	0.3	0.85	0.85	0.8	0.8			1	0.842	1	0.8	1	0.824	0.814	0.627	0.772	0.741	0.793	0.831		1.215	0.283	1.773	-0.069	1.393	0.049
0.75	0.95	0.8	1	0.45	0.95	0.95	0.63	0.75	0.8	0.75	1	0.8	0.7	0.8	1	0.7	1			0.75	0.8	0.55	0.95	0.7	0.947	0.895	0.783	0.966	0.833	0.895	0.807		2.036	0.234	2.119	0.193	2.794	0.429
0.95	0.74	0.88	0.9	0.56	0.95	1	0.4	0.89	0.84	0.68	0.82	1	0.35	0.95	0.95	0.68	0.9			0.95	0.7	0.9	0.8	0.9	0.95	0.6	0.917	0.508	1	0.429	0.983		1.636	-0.565	1.941	-1.151
0.72	0.55	0.75	1	0.79	0.84	0.9	0.45	0.75	0.8	0.84	0.79	0.8	0.6	0.79	0.95	0.7	0.75			1	0.533	0.95	0.75	0.75	0.941	0.881	0.8	0.678	0.917	0.817	0.883		2.023	0.17	2.095	-0.145	1.845	-0.46
0.9	0.55	0.75	0.95	0.2	0.95	0.95	0.5	0.95	0.7	0.55	0.94	0.8	0.5	0.9	0.68	0.5	0.9			0.75	1	0.75	0.95	0.8	1	0.552	0.983	0.542	0.967	0.593	0.95		2.258	-0.999	1.881	-0.705	1.94	-0.864
0.8	0.74	0.8	0.84	0.79	0.68	0.8	0.7	0.85	0.7	0.85	0.6	0.65	0.9	0.95	0.84	0.85	0.65			0.737	0.95	0.75	1	0.75	1	0.933	0.881	0.933	0.912	0.85	0.95		2.683	0.16	2.681	-0.304	2.856	0.073
0.85	0.35	0.7	0.65	0.21	0.95	0.9	0.3	0.85	0.65	0.3	0.8	0.9	0.37	0.83	0.79	0.35	0.85			0.842	0.7	0.8	0.8	0.75	0.789	0.845	0.759	0.864	0.831	0.729	0.719		1.716	0.156	1.19	0.014	2.057	0.072
0.84	0.35	0.8	0.75	0.42	0.85	0.95	0.5	0.83	0.68	0.53	0.95	0.9	0.3	0.9	0.75	0.6	0.85			0.95	0.789	0.789	0.65	0.9	0.8	0.883	0.667	0.864	0.733	0.783	0.717		1.623	0.381	1.357	0.105	1.723	0.239
0.8	0.58	0.8	0.68	0.5	0.84	0.75	0.55	0.85	0.6	0.75	0.7	0.75	0.7	0.74	0.75	0.32	0.95			0.75	0.8	0.8	0.75	0.6	0.9	0.917	0.8	0.85	0.9	0.793	0.967		2.225	0.271	2.651	-0.508	2.318	-0.123
0.75	0.63	0.9	0.75	0.55	0.9	1	0.35	1	0.8	0.95	0.75	0.95	0.35	0.9	0.95	0.85	0.7			0.9	0.75	0.8	0.65	0.8	0.895	0.93	0.684	0.898	0.707	0.655	0.898		1.954	0.497	1.671	-0.436	1.816	0.364
0.8	0.68	0.95	0.85	0.78	1	0.9	0.65	0.95	0.9	0.74	0.8	0.85	0.35	0.95	1	0.75	0.95			0.75	0.95	0.9	0.9	1	0.947	0.75	0.845	0.763	0.867	0.746	0.85		1.689	-0.17	1.698	-0.188	1.826	-0.198
0.84	0.45	0.8	0.75	0.8	0.8	0.9	0.53	0.83	0.9	0.8	0.8	0.8	0.45	0.75	0.7	0.65	0.84
